# Supplementary material for: ﻿Thismiaaliasii (Thismiaceae), a new species from Terengganu, Peninsular Malaysia
Source: PhytoKeys. 2025 Mar 31;254:175–88. doi: 10.3897/phytokeys.254.136085 (PMC11976305; doi:10.3897/phytokeys.254.136085)
Supplement: XML Treatment for Thismia aliasii [file phytokeys.254.136085-treatment1.xml]

<!DOCTYPE tp:taxon-treatment
  PUBLIC "-//TaxonX//DTD Taxonomic Treatment Publishing DTD v0 20100105//EN" "tax-treatment-NSO.dtd">
<tp:taxon-treatment xmlns:tp="http://www.plazi.org/taxpub"><tp:treatment-meta><kwd-group><label>Taxon classification</label><kwd>
              <named-content content-type="kingdom">Plantae</named-content>
            </kwd><kwd>
              <named-content content-type="order">Dioscoreales</named-content>
            </kwd><kwd>
              <named-content content-type="family">Burmanniaceae</named-content>
            </kwd></kwd-group><mixed-citation publication-type="journal"><person-group><name><surname>Siti-Munirah</surname><given-names>Mat Yunoh</given-names></name><name><surname>Mohamad Alias</surname><given-names>Shakri</given-names></name></person-group><article-title>﻿<italic><tp:taxon-name><tp:taxon-name-part taxon-name-part-type="genus" reg="Thismia">Thismia</tp:taxon-name-part><tp:taxon-name-part taxon-name-part-type="species" reg="aliasii">aliasii</tp:taxon-name-part></tp:taxon-name></italic> (<tp:taxon-name><tp:taxon-name-part taxon-name-part-type="family">Thismiaceae</tp:taxon-name-part></tp:taxon-name>), a new species from Terengganu, Peninsular Malaysia</article-title><source>PhytoKeys</source><day>31</day><month>03</month><year>2025</year><volume>254</volume><fpage>175</fpage><lpage>188</lpage><pub-id pub-id-type="doi">10.3897/phytokeys.254.136085</pub-id></mixed-citation></tp:treatment-meta><tp:nomenclature><label>﻿</label><tp:taxon-name>
            <object-id xmlns:xlink="http://www.w3.org/1999/xlink" content-type="arpha" xlink:type="simple">5A527BBD-3783-531E-8BDE-11ED7CC76107</object-id>
            <tp:taxon-name-part taxon-name-part-type="genus" reg="Thismia">Thismia</tp:taxon-name-part>
            <tp:taxon-name-part taxon-name-part-type="species" reg="aliasii">aliasii</tp:taxon-name-part>
            <object-id xmlns:xlink="http://www.w3.org/1999/xlink" content-type="ipni" xlink:type="simple">urn:lsid:ipni.org:names:77359488-1</object-id>
          </tp:taxon-name><tp:taxon-authority>Siti-Munirah</tp:taxon-authority><tp:taxon-status xmlns:xlink="http://www.w3.org/1999/xlink" xlink:type="simple">sp. nov.</tp:taxon-status><xref ref-type="fig" rid="F4">Figs 4</xref><xref ref-type="fig" rid="F5">, 5</xref><xref ref-type="fig" rid="F6">, 6</xref></tp:nomenclature><tp:treatment-sec sec-type="diagnosis" id="SECID0E4LAE"><title>Diagnosis.</title><p><italic><tp:taxon-name><tp:taxon-name-part taxon-name-part-type="genus" reg="Thismia">Thismia</tp:taxon-name-part><tp:taxon-name-part taxon-name-part-type="species" reg="aliasii">aliasii</tp:taxon-name-part></tp:taxon-name></italic> is very similar to the species of the <tp:taxon-name><tp:taxon-name-part taxon-name-part-type="genus" reg="Thismia">T.</tp:taxon-name-part><tp:taxon-name-part taxon-name-part-type="infraspecific-rank">subsection</tp:taxon-name-part><tp:taxon-name-part taxon-name-part-type="subsection" reg="Odoardoa">Odoardoa</tp:taxon-name-part></tp:taxon-name>, as the tepals are the same in shape and size. However, the tepal appendages of the new species are of unequal length, the inner ones are longer than the outer ones, while the tepal appendages of the other species are of equal length. In addition, in the new species the margins of the individual connectives are raised abaxially into the conspicuous rib, whereas connectives are almost flat abaxially in the rest of the species.</p><fig id="F4" position="float" orientation="portrait"><object-id xmlns:xlink="http://www.w3.org/1999/xlink" content-type="doi" xlink:type="simple">10.3897/phytokeys.254.136085.figure4</object-id><object-id xmlns:xlink="http://www.w3.org/1999/xlink" content-type="arpha" xlink:type="simple">310CF7ED-B857-5239-977B-6DCC3E63FFD0</object-id><label>Figure 4.</label><caption><p><italic><tp:taxon-name><tp:taxon-name-part taxon-name-part-type="genus" reg="Thismia">Thismia</tp:taxon-name-part><tp:taxon-name-part taxon-name-part-type="species" reg="aliasii">aliasii</tp:taxon-name-part></tp:taxon-name></italic><bold>A</bold> plant with flower and roots <bold>B</bold> top view of flower showing tepals and annulus <bold>C</bold> bract (abaxial view) <bold>D</bold> leaf (abaxial view) <bold>E</bold> style and stigma <bold>F</bold> stamens (outer view) <bold>G</bold> stamens (inner view) <bold>H</bold> fruiting plant. All drawn by Mohamad Aidil Noordin from spirit material, FRI 91119.</p></caption><graphic xmlns:xlink="http://www.w3.org/1999/xlink" xlink:href="phytokeys-254-175_article-136085__-g004.jpg" position="float" orientation="portrait" xlink:type="simple" id="oo_1295839.jpg"><uri content-type="original_file" xlink:type="simple">https://binary.pensoft.net/fig/1295839</uri></graphic></fig></tp:treatment-sec><tp:treatment-sec sec-type="material" id="SECID0EDOAE"><title>Type.</title><p>Malaysia. • Peninsular Malaysia: Terengganu, Hulu Terengganu District, Hutan Simpan Pasir Raja, Chemerong Forest Eco Park, Gunung Chemerong, <named-content xmlns:xlink="http://www.w3.org/1999/xlink" content-type="dwc:verbatimCoordinates" xlink:type="simple"><named-content content-type="geo-json" specific-use="{&#34;type&#34;:&#34;Point&#34;,&#34;coordinates&#34;:[102.982944,4.659222]}" id="NCID0EMOAE" xlink:type="simple">4°39'33.2"N, 102°58'58.6"E</named-content></named-content>, elev. ca 640 m, 26 July 2023, <italic>Siti-Munirah, FRI 79119</italic> (holotype <abbrev xmlns:xlink="http://www.w3.org/1999/xlink" xlink:title="Kepong Herbarium" id="ABBRID0ETOAE" xlink:type="simple">KEP</abbrev>!, spirit collection, barcode no. SC13201).</p><fig id="F5" position="float" orientation="portrait"><object-id xmlns:xlink="http://www.w3.org/1999/xlink" content-type="doi" xlink:type="simple">10.3897/phytokeys.254.136085.figure5</object-id><object-id xmlns:xlink="http://www.w3.org/1999/xlink" content-type="arpha" xlink:type="simple">2272C47F-3778-5B81-B03D-54820BEC0F7C</object-id><label>Figure 5.</label><caption><p><italic><tp:taxon-name><tp:taxon-name-part taxon-name-part-type="genus" reg="Thismia">Thismia</tp:taxon-name-part><tp:taxon-name-part taxon-name-part-type="species" reg="aliasii">aliasii</tp:taxon-name-part></tp:taxon-name></italic><bold>A</bold> flowering plant (over-brightened by a camera flash) <bold>B</bold> anthetic flower, top view <bold>B1</bold> annulus, top view <bold>B2</bold> tip of appendage of outer tepal <bold>B3</bold> tip of appendage of inner tepal <bold>C</bold> distal portion of flower, lateral view <bold>C1</bold> flower, top view <bold>D</bold> floral tube (with its apex removed), side view <bold>D1</bold> outer surface of floral tube (showing tiny glands) <bold>E</bold> inner surface of flower tube, pistil and ovary <bold>E1</bold> longitudinal section of ovary and pistil with stigma <bold>F</bold> fruiting plant <bold>F1</bold> seeds in capsule <bold>F2</bold> seeds. Photos by Siti-Munirah (<bold>A, C1</bold>: FRI 79119; <bold>A1, B–E</bold>: FRI 79167; <bold>E1, F1</bold>, <bold>F2</bold>: FRI 91119, spirit material) and Mohamad Alias (<bold>F</bold>: FRI 91119).</p></caption><graphic xmlns:xlink="http://www.w3.org/1999/xlink" xlink:href="phytokeys-254-175_article-136085__-g005.jpg" position="float" orientation="portrait" xlink:type="simple" id="oo_1295840.jpg"><uri content-type="original_file" xlink:type="simple">https://binary.pensoft.net/fig/1295840</uri></graphic></fig></tp:treatment-sec><tp:treatment-sec sec-type="description" id="SECID0EVQAE"><title>Description.</title><p>Achlorophyllous herb, up to ca. 11 cm tall, mostly glabrous (where not stated otherwise). <bold><italic>Roots</italic></bold> vermiform, unbranched, ca. 1.5 mm in diameter, light brown. <bold><italic>Stem</italic></bold> erect, up to 56 mm long, 1.8–2 mm in diameter, white-cream to light brown, bearing 1–2 flowers. <bold><italic>Leaves</italic></bold> up to 5, spirally arranged (arranged denser at stem base and looser at apex), triangular to narrowly triangular (shorter at stem base and longer and narrower at stem apex), scale-like, apex pointed, margin almost entire to slightly irregularly serrate, up to 7 mm long, ca. 2 mm wide at base, colored similar to stem. <bold><italic>Flowers</italic></bold> terminal and solitary, or in 2-flowered terminal inflorescence, actinomorphic, ca. 58 mm long (including ovary, floral tube, tepals and tepal appendages when erected). <bold><italic>Involucral bracts</italic></bold> 3, similar to upper leaves, triangular to narrowly triangular, scale-like, acute, with entire margin, 8 mm long, ca. 2.5 mm wide at base, white-brownish/light brown. <bold><italic>Pedicel</italic></bold> to 1.5 mm long at anthesis, to ca. 4 mm long after anthesis, white-brownish. <bold><italic>Floral tube</italic></bold> obovoid funnel-shaped, 20 mm long, ca. 4 mm wide at base, ca. 8 mm wide at middle, ca. 10 mm wide distally; <bold><italic>outer surface</italic></bold> with minute glands, orange to sepia-brown, with 12 darker longitudinal ribs; <bold><italic>inner surface</italic></bold> smooth or rough, almost similar color to the outer surface, with transverse bars. <bold><italic>Tepals</italic></bold> 6, free, spreading, triangular, apex acute, 7 mm long, ca. 1–1.5 mm wide (ca. 1.5 mm at base), smooth, color similar to flower tube (dark brown at apex, yellow-orange at back), each apically bearing a tentacle-like appendage 0.5 mm wide and narrowing towards the apex; <bold><italic>appendage of outer tepal</italic></bold> up to 3.5 mm long, dark brown; <bold><italic>appendage of inner tepal</italic></bold> ca. 26–32 mm long, brownish. <bold><italic>Annulus</italic></bold> moderately raised, hexagonal in outline, ca. 6 mm in diameter, with ring width ca 1.5 mm, brown-orange, aperture ca. 3 mm in diameter. <bold><italic>Stamens</italic></bold> 6, pendulous from annulus; <bold><italic>filaments</italic></bold> laterally pale orange, otherwise translucent white; <bold><italic>connectives</italic></bold> broad and flattened, fused laterally into a tube, shortly papillose, translucent white, with hairs around thecae, with margins abaxially raised to form conspicuous ribs along the sutures between the connectives, ribs distally slightly protruding beyond the apex of supraconnective; <bold><italic>interstaminal glands</italic></bold> conspicuous, placed between bases of lateral appendages; <bold><italic>supraconnective</italic></bold> with 3 filiform apical appendages (central appendage ca. 2 mm long and paired appendages ca. 2.4 mm long) and with 2 acute hook-like subapical appendages ca. 0.6 mm long positioned adaxially between the apical appendages and the lateral appendage; <bold><italic>lateral appendage</italic></bold> skirt-like, projecting towards the floral tube and not reaching the supraconnective apex, translucent white and brown on sides, lateral margin wavy. <bold><italic>Ovary</italic></bold> red, pale cream proximally and blackish distally; unilocular; <bold><italic>placentas</italic></bold> 3, free, column-like, arising at ovary base; ovules numerous. <bold><italic>Style</italic></bold> dark blackish-orange, ca. 1.2 mm long; stigma ca. 1.4 mm long, papillose, 3-lobed, erect, lobes ± rectangular, bifurcate at the apex, black-greenish. <bold><italic>Fruit</italic></bold> dehiscent, cup-shaped, ca. 6 mm high, ca. 7 mm in diameter, pale brownish, darker in the upper part. <bold><italic>Seeds</italic></bold> long fusiform ca. 0.75 mm long, ca. 0.25 mm wide.</p><fig id="F6" position="float" orientation="portrait"><object-id xmlns:xlink="http://www.w3.org/1999/xlink" content-type="doi" xlink:type="simple">10.3897/phytokeys.254.136085.figure6</object-id><object-id xmlns:xlink="http://www.w3.org/1999/xlink" content-type="arpha" xlink:type="simple">1F38F81F-52D7-5B67-83B5-E25336B67E1E</object-id><label>Figure 6.</label><caption><p><italic><tp:taxon-name><tp:taxon-name-part taxon-name-part-type="genus" reg="Thismia">Thismia</tp:taxon-name-part><tp:taxon-name-part taxon-name-part-type="species" reg="aliasii">aliasii</tp:taxon-name-part></tp:taxon-name></italic><bold>A</bold> longitudinally dissected stamen tube showing the margins of individual connectives abaxially raised into conspicuous ribs (spirit material) <bold>A1</bold> stamens, view from inside <bold>B, C</bold> stamens, view from outside <bold>D, E</bold> stamen tube, oblique view from below and view from below (showing apical appendages and longitudinal ribs). Yellow arrows: filiform apical appendages; red arrows: acute hook-like subapical appendage; orange arrows: anthers. All photos by Siti-Munirah (<bold>A</bold>: FRI 91119; <bold>A1, B–E</bold>: FRI 79167).</p></caption><graphic xmlns:xlink="http://www.w3.org/1999/xlink" xlink:href="phytokeys-254-175_article-136085__-g006.jpg" position="float" orientation="portrait" xlink:type="simple" id="oo_1295841.jpg"><uri content-type="original_file" xlink:type="simple">https://binary.pensoft.net/fig/1295841</uri></graphic></fig></tp:treatment-sec><tp:treatment-sec sec-type="material" id="SECID0EMUAE"><title>Additional specimens examined.</title><p>Malaysia. • Peninsular Malaysia: Terengganu, Hulu Terengganu District, Pasir Raja <abbrev xmlns:xlink="http://www.w3.org/1999/xlink" xlink:title="Forest Reserve" id="ABBRID0ESUAE" xlink:type="simple">FR</abbrev>, Chemerong Forest Eco Park, Gunung Chemerong, elev. ca 642 m, 3 October 2019, Mohamad Alias, FRI 91119 (<abbrev xmlns:xlink="http://www.w3.org/1999/xlink" xlink:title="Kepong Herbarium" id="ABBRID0EWUAE" xlink:type="simple">KEP</abbrev> spirit collection, barcode no. SC13202); elev. ca 640 m, 26 July 2023, Siti-Munirah, FRI 79167 (<abbrev xmlns:xlink="http://www.w3.org/1999/xlink" xlink:title="Kepong Herbarium" id="ABBRID0E1UAE" xlink:type="simple">KEP</abbrev> spirit collection, barcode no. SC13203).</p></tp:treatment-sec><tp:treatment-sec sec-type="distribution" id="SECID0E5UAE"><title>Distribution.</title><p>Endemic to Terengganu, Peninsular Malaysia. Currently only known from the type locality, Gunung Chemerong (Figs <xref ref-type="fig" rid="F2">2</xref>, <xref ref-type="fig" rid="F3">3</xref>, <xref ref-type="fig" rid="F7">7</xref>).</p><fig id="F7" position="float" orientation="portrait"><object-id xmlns:xlink="http://www.w3.org/1999/xlink" content-type="doi" xlink:type="simple">10.3897/phytokeys.254.136085.figure7</object-id><object-id xmlns:xlink="http://www.w3.org/1999/xlink" content-type="arpha" xlink:type="simple">5FD8FF82-3171-549D-B2B6-9D3C2B2E026B</object-id><label>Figure 7.</label><caption><p>Habitat and habit of <italic><tp:taxon-name><tp:taxon-name-part taxon-name-part-type="genus" reg="Thismia">Thismia</tp:taxon-name-part><tp:taxon-name-part taxon-name-part-type="species" reg="aliasii">aliasii</tp:taxon-name-part></tp:taxon-name></italic><bold>A</bold> plants in situ <bold>B</bold> plant with flower bud <bold>C</bold> plant with anthetic flower. All photos by Siti-Munirah.</p></caption><graphic xmlns:xlink="http://www.w3.org/1999/xlink" xlink:href="phytokeys-254-175_article-136085__-g007.jpg" position="float" orientation="portrait" xlink:type="simple" id="oo_1295842.jpg"><uri content-type="original_file" xlink:type="simple">https://binary.pensoft.net/fig/1295842</uri></graphic></fig></tp:treatment-sec><tp:treatment-sec sec-type="ecology" id="SECID0EOWAE"><title>Ecology.</title><p>The species inhabits moist shady areas of upper hill dipterocarp forest on moist soil at elevation of 640 m a.s.l. Flowering and fruiting recorded in July and October. The population was found in moist, shaded areas next to the main hiking trail to the summit of Gunung Chemerong Berembun Langsir at altitudes of 640 m above sea level. The species was found a few hundred meters away from the main river.</p></tp:treatment-sec><tp:treatment-sec sec-type="etymology" id="SECID0ETWAE"><title>Etymology.</title><p>The species is named after Mr. Alias (the second author), a current ranger of the Terengganu Forestry Department (JPNT), who is also a freelance photographer (known as John Sp) and who was the first to discover the species.</p></tp:treatment-sec><tp:treatment-sec sec-type="conservation status" id="SECID0EYWAE"><title>Conservation status.</title><p>Since 2019, several surveys have been conducted at an area of 4 hectares, but the species was observed only twice, with a total of 5 individuals recorded. The main threat to the population is the degradation of habitat quality due to hiking activities, as the population is found near the main hiking trail which is heavily used by hikers ascending to the summits of Gunung Chemerong Berembun Langsir. Therefore, according to IUCN Red List (IUCN 2024) this species is assessed as Critically Endangered, <abbrev xmlns:xlink="http://www.w3.org/1999/xlink" xlink:title="Critically Endangered" id="ABBRID0E5WAE" xlink:type="simple">CR</abbrev> B2ab(iii), D. More surveys are needed to determine the population size of the species.</p></tp:treatment-sec><tp:treatment-sec sec-type="notes" id="SECID0ECXAE"><title>Notes.</title><p><italic><tp:taxon-name><tp:taxon-name-part taxon-name-part-type="genus" reg="Thismia">Thismia</tp:taxon-name-part><tp:taxon-name-part taxon-name-part-type="species" reg="aliasii">aliasii</tp:taxon-name-part></tp:taxon-name></italic> is easily recognized within the genus by the combination of the following characters: vermiform roots, almost uniform flower coloration (light to dark orange to sepia-brownish red), inner tepals free from each other, unequal tepal appendages (appendages of the outer tepals being shorter than those of the inner tepals), stamens each with 3 long filiform apical appendages, 2 acute subapical appendages and a lateral appendage, and connectives laterally thickened into conspicuous abaxial interstaminal ribs. Within the infrageneric classification of <xref ref-type="bibr" rid="B9">Kumar et al. (2017)</xref>, <italic><tp:taxon-name><tp:taxon-name-part taxon-name-part-type="genus" reg="Thismia">T.</tp:taxon-name-part><tp:taxon-name-part taxon-name-part-type="species" reg="aliasii">aliasii</tp:taxon-name-part></tp:taxon-name></italic> is assigned here to <tp:taxon-name><tp:taxon-name-part taxon-name-part-type="genus" reg="Thismia">Thismia</tp:taxon-name-part><tp:taxon-name-part taxon-name-part-type="infraspecific-rank">subgenus</tp:taxon-name-part><tp:taxon-name-part taxon-name-part-type="subgenus" reg="Thismia">Thismia</tp:taxon-name-part></tp:taxon-name> section <tp:taxon-name><tp:taxon-name-part taxon-name-part-type="genus" reg="Thismia">Thismia</tp:taxon-name-part><tp:taxon-name-part taxon-name-part-type="infraspecific-rank">subsection</tp:taxon-name-part><tp:taxon-name-part taxon-name-part-type="subsection" reg="Odoardoa">Odoardoa</tp:taxon-name-part></tp:taxon-name> Schltr., as long as it has free tepals equal in shape and size. The new species probably belongs to clade 5 defined by <xref ref-type="bibr" rid="B14">Shepeleva et al. (2020)</xref>, which is characterized by free inner tepals and the presence of appendages of the outer and inner tepals. In addition, the fact that the appendages of the inner tepals are much longer than those of the outer tepals make <italic><tp:taxon-name><tp:taxon-name-part taxon-name-part-type="genus" reg="Thismia">T.</tp:taxon-name-part><tp:taxon-name-part taxon-name-part-type="species" reg="aliasii">aliasii</tp:taxon-name-part></tp:taxon-name></italic> similar to <italic><tp:taxon-name><tp:taxon-name-part taxon-name-part-type="genus" reg="Thismia">T.</tp:taxon-name-part><tp:taxon-name-part taxon-name-part-type="species" reg="neptunis">neptunis</tp:taxon-name-part></tp:taxon-name></italic> Becc., (Sochor at al. 2018), which belongs to <tp:taxon-name><tp:taxon-name-part taxon-name-part-type="genus" reg="Thismia">T.</tp:taxon-name-part><tp:taxon-name-part taxon-name-part-type="infraspecific-rank">subgen.</tp:taxon-name-part><tp:taxon-name-part taxon-name-part-type="subgenus" reg="Thismia">Thismia</tp:taxon-name-part></tp:taxon-name> sect. <tp:taxon-name><tp:taxon-name-part taxon-name-part-type="genus" reg="Thismia">Thismia</tp:taxon-name-part><tp:taxon-name-part taxon-name-part-type="infraspecific-rank">subsect.</tp:taxon-name-part><tp:taxon-name-part taxon-name-part-type="subsection" reg="Brunonithismia">Brunonithismia</tp:taxon-name-part></tp:taxon-name> Jonker according to <xref ref-type="bibr" rid="B9">Kumar et al. (2017)</xref>, but was recovered as a member of clade 5 by <xref ref-type="bibr" rid="B14">Shepeleva et al. (2020)</xref>.</p><p>The connectives of most <italic><tp:taxon-name><tp:taxon-name-part taxon-name-part-type="genus" reg="Thismia">Thismia</tp:taxon-name-part></tp:taxon-name></italic> species are usually flat and without any processes abaxially, making <italic><tp:taxon-name><tp:taxon-name-part taxon-name-part-type="genus" reg="Thismia">T.</tp:taxon-name-part><tp:taxon-name-part taxon-name-part-type="species" reg="aliasii">aliasii</tp:taxon-name-part></tp:taxon-name></italic> unique not only among <tp:taxon-name><tp:taxon-name-part taxon-name-part-type="genus" reg="Thismia">T.</tp:taxon-name-part><tp:taxon-name-part taxon-name-part-type="infraspecific-rank">subsect.</tp:taxon-name-part><tp:taxon-name-part taxon-name-part-type="subsection" reg="Odoardoa">Odoardoa</tp:taxon-name-part></tp:taxon-name> but within the entire genus. The only other exceptions are species from <tp:taxon-name><tp:taxon-name-part taxon-name-part-type="genus" reg="Thismia">T.</tp:taxon-name-part><tp:taxon-name-part taxon-name-part-type="infraspecific-rank">sect.</tp:taxon-name-part><tp:taxon-name-part taxon-name-part-type="section" reg="Geomitra">Geomitra</tp:taxon-name-part></tp:taxon-name> (Becc.) Kumar &amp; S.W. Gale which have ribs in the center of each stamen but differ by coralliform roots and flower mitre.</p><p>We summarize <tp:taxon-name><tp:taxon-name-part taxon-name-part-type="genus" reg="Thismia">Thismia</tp:taxon-name-part><tp:taxon-name-part taxon-name-part-type="infraspecific-rank">subsect.</tp:taxon-name-part><tp:taxon-name-part taxon-name-part-type="subsection" reg="Odoardoa">Odoardoa</tp:taxon-name-part></tp:taxon-name> to comprise 23 species based on the above-mentioned characteristics and following the classifications of <xref ref-type="bibr" rid="B9">Kumar et al. (2017)</xref> and <xref ref-type="bibr" rid="B14">Shepeleva et al. (2020)</xref> with additions from <xref ref-type="bibr" rid="B2">Chantanaorrapint et al. (2016)</xref>, <xref ref-type="bibr" rid="B7">Hroneš et al. (2018)</xref>, <xref ref-type="bibr" rid="B11">Nishioka et al. (2018)</xref>, <xref ref-type="bibr" rid="B5">Dančák et al. (2020)</xref>, <xref ref-type="bibr" rid="B15">Siti-Munirah and Dome (2019)</xref>, <xref ref-type="bibr" rid="B21">Siti-Munirah et al. (2024)</xref>, <xref ref-type="bibr" rid="B24">Ya et al. (2024)</xref>:</p><sec sec-type="﻿A checklist of Thismia subg. Thismia sect. Thismia subsect. Odoardoa Schltr., 1921" id="SECID0EZ4AE"><title>﻿A checklist of <tp:taxon-name><tp:taxon-name-part taxon-name-part-type="genus" reg="Thismia">Thismia</tp:taxon-name-part><tp:taxon-name-part taxon-name-part-type="infraspecific-rank">subg.</tp:taxon-name-part><tp:taxon-name-part taxon-name-part-type="subgenus" reg="Thismia">Thismia</tp:taxon-name-part></tp:taxon-name> sect. <tp:taxon-name><tp:taxon-name-part taxon-name-part-type="genus" reg="Thismia">Thismia</tp:taxon-name-part><tp:taxon-name-part taxon-name-part-type="infraspecific-rank">subsect.</tp:taxon-name-part><tp:taxon-name-part taxon-name-part-type="subsection" reg="Odoardoa">Odoardoa</tp:taxon-name-part></tp:taxon-name> Schltr., 1921.</title><p>Type species: —<italic><tp:taxon-name><tp:taxon-name-part taxon-name-part-type="genus" reg="Thismia">Thismia</tp:taxon-name-part><tp:taxon-name-part taxon-name-part-type="species" reg="aseroe">aseroe</tp:taxon-name-part></tp:taxon-name></italic> Becc., 1878.</p><sec sec-type="﻿Species included" id="SECID0EF6AE"><title>﻿Species included:</title><p>1) <italic><tp:taxon-name><tp:taxon-name-part taxon-name-part-type="genus" reg="Thismia">T.</tp:taxon-name-part><tp:taxon-name-part taxon-name-part-type="species" reg="alba">alba</tp:taxon-name-part></tp:taxon-name></italic> Holttum ex Jonker, 1948.</p><p>2) <italic><tp:taxon-name><tp:taxon-name-part taxon-name-part-type="genus" reg="Thismia">T.</tp:taxon-name-part><tp:taxon-name-part taxon-name-part-type="species" reg="aliasii">aliasii</tp:taxon-name-part></tp:taxon-name></italic> Siti-Munirah, 2025. (this study)</p><p>3) <italic><tp:taxon-name><tp:taxon-name-part taxon-name-part-type="genus" reg="Thismia">T.</tp:taxon-name-part><tp:taxon-name-part taxon-name-part-type="species" reg="annamensis">annamensis</tp:taxon-name-part></tp:taxon-name></italic> K.Larsen &amp; Aver., 2007.</p><p>4) <italic><tp:taxon-name><tp:taxon-name-part taxon-name-part-type="genus" reg="Thismia">T.</tp:taxon-name-part><tp:taxon-name-part taxon-name-part-type="species" reg="aseroe">aseroe</tp:taxon-name-part></tp:taxon-name></italic> Becc., 1878.</p><p>5) <italic><tp:taxon-name><tp:taxon-name-part taxon-name-part-type="genus" reg="Thismia">T.</tp:taxon-name-part><tp:taxon-name-part taxon-name-part-type="species" reg="bifida">bifida</tp:taxon-name-part></tp:taxon-name></italic> M. Hotta, 1967.</p><p>6) <italic><tp:taxon-name><tp:taxon-name-part taxon-name-part-type="genus" reg="Thismia">T.</tp:taxon-name-part><tp:taxon-name-part taxon-name-part-type="species" reg="bryndonii">bryndonii</tp:taxon-name-part></tp:taxon-name></italic> Tsukaya, Suetsugu &amp; Suleiman, 2017.</p><p>7) <italic><tp:taxon-name><tp:taxon-name-part taxon-name-part-type="genus" reg="Thismia">T.</tp:taxon-name-part><tp:taxon-name-part taxon-name-part-type="species" reg="chrysops">chrysops</tp:taxon-name-part></tp:taxon-name></italic> Ridl., 1895.</p><p>8) <italic><tp:taxon-name><tp:taxon-name-part taxon-name-part-type="genus" reg="Thismia">T.</tp:taxon-name-part><tp:taxon-name-part taxon-name-part-type="species" reg="claviformis">claviformis</tp:taxon-name-part></tp:taxon-name></italic> Chantanaorr. &amp; J.Wai, 2016.</p><p>9) <italic><tp:taxon-name><tp:taxon-name-part taxon-name-part-type="genus" reg="Thismia">T.</tp:taxon-name-part><tp:taxon-name-part taxon-name-part-type="species" reg="cornuta">cornuta</tp:taxon-name-part></tp:taxon-name></italic> Hroneš, Sochor &amp; Dančák, 2018.</p><p>10) <italic><tp:taxon-name><tp:taxon-name-part taxon-name-part-type="genus" reg="Thismia">T.</tp:taxon-name-part><tp:taxon-name-part taxon-name-part-type="species" reg="domei">domei</tp:taxon-name-part></tp:taxon-name></italic> Siti-Munirah, 2019.</p><p>11) <italic><tp:taxon-name><tp:taxon-name-part taxon-name-part-type="genus" reg="Thismia">T.</tp:taxon-name-part><tp:taxon-name-part taxon-name-part-type="species" reg="filiformis">filiformis</tp:taxon-name-part></tp:taxon-name></italic> Chantanaorr., 2012.</p><p>12) <italic><tp:taxon-name><tp:taxon-name-part taxon-name-part-type="genus" reg="Thismia">T.</tp:taxon-name-part><tp:taxon-name-part taxon-name-part-type="species" reg="fumida">fumida</tp:taxon-name-part></tp:taxon-name></italic> Ridl., 1890.</p><p>13) <italic><tp:taxon-name><tp:taxon-name-part taxon-name-part-type="genus" reg="Thismia">T.</tp:taxon-name-part><tp:taxon-name-part taxon-name-part-type="species" reg="grandiflora">grandiflora</tp:taxon-name-part></tp:taxon-name></italic> Ridl., 1895.</p><p>14) <italic><tp:taxon-name><tp:taxon-name-part taxon-name-part-type="genus" reg="Thismia">T.</tp:taxon-name-part><tp:taxon-name-part taxon-name-part-type="species" reg="hexagona">hexagona</tp:taxon-name-part></tp:taxon-name></italic> Dančák, Hroneš, Kobrlová &amp; Sochor, 2013.</p><p><tp:taxon-name><tp:taxon-name-part taxon-name-part-type="genus" reg="Thismia">T.</tp:taxon-name-part><tp:taxon-name-part taxon-name-part-type="species" reg="hexagona">hexagona</tp:taxon-name-part><tp:taxon-name-part taxon-name-part-type="infraspecific-rank">var.</tp:taxon-name-part><tp:taxon-name-part taxon-name-part-type="variety" reg="grandiflora">grandiflora</tp:taxon-name-part></tp:taxon-name> Tsukaya, Suleiman &amp; H.Okada, 2014.</p><p>15) <italic><tp:taxon-name><tp:taxon-name-part taxon-name-part-type="genus" reg="Thismia">T.</tp:taxon-name-part><tp:taxon-name-part taxon-name-part-type="species" reg="inconspicua">inconspicua</tp:taxon-name-part></tp:taxon-name></italic> Sochor &amp; Dančák, 2017.</p><p>16) <italic><tp:taxon-name><tp:taxon-name-part taxon-name-part-type="genus" reg="Thismia">T.</tp:taxon-name-part><tp:taxon-name-part taxon-name-part-type="species" reg="kinabaluensis">kinabaluensis</tp:taxon-name-part></tp:taxon-name></italic> T.Nishioka &amp; Suetsugu, 2018.</p><p>17) <italic><tp:taxon-name><tp:taxon-name-part taxon-name-part-type="genus" reg="Thismia">T.</tp:taxon-name-part><tp:taxon-name-part taxon-name-part-type="species" reg="lauriana">lauriana</tp:taxon-name-part></tp:taxon-name></italic> Jarvie, 1996.</p><p>18) <italic><tp:taxon-name><tp:taxon-name-part taxon-name-part-type="genus" reg="Thismia">T.</tp:taxon-name-part><tp:taxon-name-part taxon-name-part-type="species" reg="malayana">malayana</tp:taxon-name-part></tp:taxon-name></italic> Siti-Munirah, Hardy-Adrian, Mohamad-Shafiq &amp; Irwan-Syah, 2024.</p><p>19) <italic><tp:taxon-name><tp:taxon-name-part taxon-name-part-type="genus" reg="Thismia">T.</tp:taxon-name-part><tp:taxon-name-part taxon-name-part-type="species" reg="mullerensis">mullerensis</tp:taxon-name-part></tp:taxon-name></italic> Tsukaya &amp; H.Okada, 2005.</p><p>20) <italic><tp:taxon-name><tp:taxon-name-part taxon-name-part-type="genus" reg="Thismia">T.</tp:taxon-name-part><tp:taxon-name-part taxon-name-part-type="species" reg="ophiuris">ophiuris</tp:taxon-name-part></tp:taxon-name></italic> Becc., 1878.</p><p>21) <italic><tp:taxon-name><tp:taxon-name-part taxon-name-part-type="genus" reg="Thismia">T.</tp:taxon-name-part><tp:taxon-name-part taxon-name-part-type="species" reg="ornata">ornata</tp:taxon-name-part></tp:taxon-name></italic> Dančák, Hroneš &amp; Sochor, 2020.</p><p>22) <italic><tp:taxon-name><tp:taxon-name-part taxon-name-part-type="genus" reg="Thismia">T.</tp:taxon-name-part><tp:taxon-name-part taxon-name-part-type="species" reg="pallida">pallida</tp:taxon-name-part></tp:taxon-name></italic> Hroneš, Dančák &amp; Rejzek, 2018.</p><p>23) <italic><tp:taxon-name><tp:taxon-name-part taxon-name-part-type="genus" reg="Thismia">T.</tp:taxon-name-part><tp:taxon-name-part taxon-name-part-type="species" reg="racemosa">racemosa</tp:taxon-name-part></tp:taxon-name></italic> Ridl., 1915.</p><p>Ten species of the subsection occur in Peninsular Malaysia (<italic><tp:taxon-name><tp:taxon-name-part taxon-name-part-type="genus" reg="Thismia">T.</tp:taxon-name-part><tp:taxon-name-part taxon-name-part-type="species" reg="alba">alba</tp:taxon-name-part></tp:taxon-name></italic>, <italic><tp:taxon-name><tp:taxon-name-part taxon-name-part-type="genus" reg="Thismia">T.</tp:taxon-name-part><tp:taxon-name-part taxon-name-part-type="species" reg="aseroe">aseroe</tp:taxon-name-part></tp:taxon-name></italic>, <italic><tp:taxon-name><tp:taxon-name-part taxon-name-part-type="genus" reg="Thismia">T.</tp:taxon-name-part><tp:taxon-name-part taxon-name-part-type="species" reg="chrysops">chrysops</tp:taxon-name-part></tp:taxon-name></italic>, <italic><tp:taxon-name><tp:taxon-name-part taxon-name-part-type="genus" reg="Thismia">T.</tp:taxon-name-part><tp:taxon-name-part taxon-name-part-type="species" reg="domei">domei</tp:taxon-name-part></tp:taxon-name></italic>, <italic><tp:taxon-name><tp:taxon-name-part taxon-name-part-type="genus" reg="Thismia">T.</tp:taxon-name-part><tp:taxon-name-part taxon-name-part-type="species" reg="fumida">fumida</tp:taxon-name-part></tp:taxon-name></italic>, <italic><tp:taxon-name><tp:taxon-name-part taxon-name-part-type="genus" reg="Thismia">T.</tp:taxon-name-part><tp:taxon-name-part taxon-name-part-type="species" reg="grandiflora">grandiflora</tp:taxon-name-part></tp:taxon-name></italic>, <italic><tp:taxon-name><tp:taxon-name-part taxon-name-part-type="genus" reg="Thismia">T.</tp:taxon-name-part><tp:taxon-name-part taxon-name-part-type="species" reg="malayana">malayana</tp:taxon-name-part></tp:taxon-name><tp:taxon-name><tp:taxon-name-part taxon-name-part-type="genus" reg="Thismia">T.</tp:taxon-name-part><tp:taxon-name-part taxon-name-part-type="species" reg="ornata">ornata</tp:taxon-name-part></tp:taxon-name></italic>, <italic><tp:taxon-name><tp:taxon-name-part taxon-name-part-type="genus" reg="Thismia">T.</tp:taxon-name-part><tp:taxon-name-part taxon-name-part-type="species" reg="racemosa">racemosa</tp:taxon-name-part></tp:taxon-name></italic> and <italic><tp:taxon-name><tp:taxon-name-part taxon-name-part-type="genus" reg="Thismia">T.</tp:taxon-name-part><tp:taxon-name-part taxon-name-part-type="species" reg="aliasii">aliasii</tp:taxon-name-part></tp:taxon-name></italic>), with five of them (<italic><tp:taxon-name><tp:taxon-name-part taxon-name-part-type="genus" reg="Thismia">T.</tp:taxon-name-part><tp:taxon-name-part taxon-name-part-type="species" reg="alba">alba</tp:taxon-name-part></tp:taxon-name></italic>, <italic><tp:taxon-name><tp:taxon-name-part taxon-name-part-type="genus" reg="Thismia">T.</tp:taxon-name-part><tp:taxon-name-part taxon-name-part-type="species" reg="aliasii">aliasii</tp:taxon-name-part></tp:taxon-name></italic>, <italic><tp:taxon-name><tp:taxon-name-part taxon-name-part-type="genus" reg="Thismia">T.</tp:taxon-name-part><tp:taxon-name-part taxon-name-part-type="species" reg="aseroe">aseroe</tp:taxon-name-part></tp:taxon-name></italic>, <italic><tp:taxon-name><tp:taxon-name-part taxon-name-part-type="genus" reg="Thismia">T.</tp:taxon-name-part><tp:taxon-name-part taxon-name-part-type="species" reg="domei">domei</tp:taxon-name-part></tp:taxon-name></italic> and <italic><tp:taxon-name><tp:taxon-name-part taxon-name-part-type="genus" reg="Thismia">T.</tp:taxon-name-part><tp:taxon-name-part taxon-name-part-type="species" reg="ornata">ornata</tp:taxon-name-part></tp:taxon-name></italic>) occurring in the state of Terengganu. Whereas most of these species are characterized by tepal appendages equal in size and shape, in <italic><tp:taxon-name><tp:taxon-name-part taxon-name-part-type="genus" reg="Thismia">T.</tp:taxon-name-part><tp:taxon-name-part taxon-name-part-type="species" reg="aliasii">aliasii</tp:taxon-name-part></tp:taxon-name></italic> the appendages of the inner tepals are longer than those of the outer tepals. In addition, the stamen connectives laterally raised to form a conspicuous interstaminal rib are a unique feature of <italic><tp:taxon-name><tp:taxon-name-part taxon-name-part-type="genus" reg="Thismia">T.</tp:taxon-name-part><tp:taxon-name-part taxon-name-part-type="species" reg="aliasii">aliasii</tp:taxon-name-part></tp:taxon-name></italic> that is not found in the other species of <tp:taxon-name><tp:taxon-name-part taxon-name-part-type="genus" reg="Thismia">T.</tp:taxon-name-part><tp:taxon-name-part taxon-name-part-type="infraspecific-rank">subsect.</tp:taxon-name-part><tp:taxon-name-part taxon-name-part-type="subsection" reg="Odoardoa">Odoardoa</tp:taxon-name-part></tp:taxon-name>.</p></sec></sec></tp:treatment-sec><tp:treatment-sec><!--Section generated to contain objects referenced in tp:taxon-treatment.--><fig id="F2" position="float" orientation="portrait"><object-id xmlns:xlink="http://www.w3.org/1999/xlink" content-type="doi" xlink:type="simple">10.3897/phytokeys.254.136085.figure2</object-id><object-id xmlns:xlink="http://www.w3.org/1999/xlink" content-type="arpha" xlink:type="simple">B3138683-6154-56D6-B2FE-4319F6B40875</object-id><label>Figure 2.</label><caption><p>Landscapes of Gn. Chemerong and the species of <italic><tp:taxon-name><tp:taxon-name-part taxon-name-part-type="genus" reg="Thismia">Thismia</tp:taxon-name-part></tp:taxon-name></italic> found there <bold>A</bold> the Chemerong waterfall with a height of 370 m <bold>B</bold> the Chemerong River not far from the habitat of <italic><tp:taxon-name><tp:taxon-name-part taxon-name-part-type="genus" reg="Thismia">T.</tp:taxon-name-part><tp:taxon-name-part taxon-name-part-type="species" reg="aliasii">aliasii</tp:taxon-name-part></tp:taxon-name></italic><bold>C</bold><italic><tp:taxon-name><tp:taxon-name-part taxon-name-part-type="genus" reg="Thismia">Thismia</tp:taxon-name-part><tp:taxon-name-part taxon-name-part-type="species" reg="aliasii">aliasii</tp:taxon-name-part></tp:taxon-name></italic>, an individual discovered by Mohamad Alias in 2019 (FRI 91119) <bold>D</bold><italic><tp:taxon-name><tp:taxon-name-part taxon-name-part-type="genus" reg="Thismia">Thismia</tp:taxon-name-part><tp:taxon-name-part taxon-name-part-type="species" reg="aseroe">aseroe</tp:taxon-name-part></tp:taxon-name></italic> (FRI 79116) found on the trail at Hutan Lipur Chemerong. Photos by Siti-Munirah (<bold>A, B, D</bold>) and Mohamad Alias (<bold>C</bold>).</p></caption><graphic xmlns:xlink="http://www.w3.org/1999/xlink" xlink:href="phytokeys-254-175_article-136085__-g002.jpg" position="float" orientation="portrait" xlink:type="simple" id="oo_1295837.jpg"><uri content-type="original_file" xlink:type="simple">https://binary.pensoft.net/fig/1295837</uri></graphic></fig><fig id="F3" position="float" orientation="portrait"><object-id xmlns:xlink="http://www.w3.org/1999/xlink" content-type="doi" xlink:type="simple">10.3897/phytokeys.254.136085.figure3</object-id><object-id xmlns:xlink="http://www.w3.org/1999/xlink" content-type="arpha" xlink:type="simple">E00A7554-B940-5246-84A9-9A477F36486C</object-id><label>Figure 3.</label><caption><p>Gunung Chemerong (black circle) in Terengganu, the only known locality of <italic><tp:taxon-name><tp:taxon-name-part taxon-name-part-type="genus" reg="Thismia">Thismia</tp:taxon-name-part><tp:taxon-name-part taxon-name-part-type="species" reg="aliasii">aliasii</tp:taxon-name-part></tp:taxon-name></italic>.</p></caption><graphic xmlns:xlink="http://www.w3.org/1999/xlink" xlink:href="phytokeys-254-175_article-136085__-g003.jpg" position="float" orientation="portrait" xlink:type="simple" id="oo_1295838.jpg"><uri content-type="original_file" xlink:type="simple">https://binary.pensoft.net/fig/1295838</uri></graphic></fig></tp:treatment-sec><ref-list><ref id="B9"><mixed-citation xmlns:xlink="http://www.w3.org/1999/xlink" xlink:type="simple"><person-group><name name-style="western"><surname>Kumar</surname><given-names>P</given-names></name><name name-style="western"><surname>Gale</surname><given-names>SW</given-names></name><name name-style="western"><surname>Li</surname><given-names>J</given-names></name><name name-style="western"><surname>Bouamanivong</surname><given-names>S</given-names></name><name name-style="western"><surname>Fischer</surname><given-names>GA</given-names></name></person-group> (<year>2017</year>) <article-title><italic><tp:taxon-name><tp:taxon-name-part taxon-name-part-type="genus">Thismia</tp:taxon-name-part><tp:taxon-name-part taxon-name-part-type="species">nigricoronata</tp:taxon-name-part></tp:taxon-name></italic>, a new species of <tp:taxon-name><tp:taxon-name-part taxon-name-part-type="family">Burmanniaceae</tp:taxon-name-part></tp:taxon-name> (<tp:taxon-name><tp:taxon-name-part taxon-name-part-type="tribe">Thismieae</tp:taxon-name-part></tp:taxon-name>, <tp:taxon-name><tp:taxon-name-part taxon-name-part-type="order">Dioscoreales</tp:taxon-name-part></tp:taxon-name>) from Vang Vieng, Vientiane Province, Laos and a key to subgeneric classification.</article-title><source>Phytotaxa</source><volume>319</volume>(<issue>3</issue>): <fpage>225</fpage>–<lpage>240</lpage>. <ext-link xlink:href="10.11646/phytotaxa.319.3.2" ext-link-type="doi" xlink:type="simple">https://doi.org/10.11646/phytotaxa.319.3.2</ext-link></mixed-citation></ref><ref id="B14"><mixed-citation xmlns:xlink="http://www.w3.org/1999/xlink" xlink:type="simple"><person-group><name name-style="western"><surname>Shepeleva</surname><given-names>EA</given-names></name><name name-style="western"><surname>Schelkunov</surname><given-names>MI</given-names></name><name name-style="western"><surname>Hroneš</surname><given-names>M</given-names></name><name name-style="western"><surname>Sochor</surname><given-names>M</given-names></name><name name-style="western"><surname>Dančák</surname><given-names>M</given-names></name><name name-style="western"><surname>Merckx</surname><given-names>VSFT</given-names></name><name name-style="western"><surname>Kikuchi</surname><given-names>IABS</given-names></name><name name-style="western"><surname>Chantanaorrapint</surname><given-names>S</given-names></name><name name-style="western"><surname>Suetsugu</surname><given-names>K</given-names></name><name name-style="western"><surname>Tsukaya</surname><given-names>H</given-names></name><name name-style="western"><surname>Mar</surname><given-names>SS</given-names></name><name name-style="western"><surname>Luu</surname><given-names>HT</given-names></name><name name-style="western"><surname>Li</surname><given-names>H-Q</given-names></name><name name-style="western"><surname>Logacheva</surname><given-names>MD</given-names></name><name name-style="western"><surname>Nuraliev</surname><given-names>MS</given-names></name></person-group> (<year>2020</year>) <article-title>Phylogenetics of the mycoheterotrophic genus <italic><tp:taxon-name><tp:taxon-name-part taxon-name-part-type="genus">Thismia</tp:taxon-name-part></tp:taxon-name></italic> (<tp:taxon-name><tp:taxon-name-part taxon-name-part-type="family">Thismiaceae</tp:taxon-name-part></tp:taxon-name>: <tp:taxon-name><tp:taxon-name-part taxon-name-part-type="order">Dioscoreales</tp:taxon-name-part></tp:taxon-name>) with a focus on the Old World taxa: Delineation of novel natural groups and insights into the evolution of morphological traits.</article-title><source>Botanical Journal of the Linnean Society</source><volume>193</volume>(<issue>3</issue>): <fpage>287</fpage>–<lpage>315</lpage>. <ext-link xlink:href="10.1093/botlinnean/boaa017" ext-link-type="doi" xlink:type="simple">https://doi.org/10.1093/botlinnean/boaa017</ext-link></mixed-citation></ref><ref id="B2"><mixed-citation xmlns:xlink="http://www.w3.org/1999/xlink" xlink:type="simple"><person-group><name name-style="western"><surname>Chantanaorrapint</surname><given-names>S</given-names></name><name name-style="western"><surname>Wai</surname><given-names>JS</given-names></name><name name-style="western"><surname>Poopath</surname><given-names>M</given-names></name><name name-style="western"><surname>Tetsana</surname><given-names>N</given-names></name></person-group> (<year>2016</year>) <article-title><italic><tp:taxon-name><tp:taxon-name-part taxon-name-part-type="genus">Thismia</tp:taxon-name-part><tp:taxon-name-part taxon-name-part-type="species">claviformis</tp:taxon-name-part></tp:taxon-name></italic> (<tp:taxon-name><tp:taxon-name-part taxon-name-part-type="family">Thismiaceae</tp:taxon-name-part></tp:taxon-name>), a new species from the Thai-Malay Peninsula.</article-title><source>Phytotaxa</source><volume>280</volume>(<issue>3</issue>): <fpage>292</fpage>–<lpage>296</lpage>. <ext-link xlink:href="10.11646/phytotaxa.280.3.8" ext-link-type="doi" xlink:type="simple">https://doi.org/10.11646/phytotaxa.280.3.8</ext-link></mixed-citation></ref><ref id="B7"><mixed-citation xmlns:xlink="http://www.w3.org/1999/xlink" xlink:type="simple"><person-group><name name-style="western"><surname>Hroneš</surname><given-names>M</given-names></name><name name-style="western"><surname>Rejžek</surname><given-names>M</given-names></name><name name-style="western"><surname>Sochor</surname><given-names>M</given-names></name><name name-style="western"><surname>Svátek</surname><given-names>M</given-names></name><name name-style="western"><surname>Kvasnica</surname><given-names>J</given-names></name><name name-style="western"><surname>Egertová</surname><given-names>Z</given-names></name><name name-style="western"><surname>Pereira</surname><given-names>JT</given-names></name><name name-style="western"><surname>Nilus</surname><given-names>R</given-names></name><name name-style="western"><surname>Dančák</surname><given-names>M</given-names></name></person-group> (<year>2018</year>) <article-title>Two new species of <tp:taxon-name><tp:taxon-name-part taxon-name-part-type="genus">Thismia</tp:taxon-name-part><tp:taxon-name-part taxon-name-part-type="infraspecific-rank">subsect.</tp:taxon-name-part><tp:taxon-name-part taxon-name-part-type="subsection">Odoardoa</tp:taxon-name-part></tp:taxon-name> (<tp:taxon-name><tp:taxon-name-part taxon-name-part-type="family">Thismiaceae</tp:taxon-name-part></tp:taxon-name>) from Borneo.</article-title><source>Plant Ecology and Evolution</source><volume>151</volume>(<issue>1</issue>): <fpage>110</fpage>–<lpage>118</lpage>. <ext-link xlink:href="10.5091/plecevo.2018.1387" ext-link-type="doi" xlink:type="simple">https://doi.org/10.5091/plecevo.2018.1387</ext-link></mixed-citation></ref><ref id="B11"><mixed-citation xmlns:xlink="http://www.w3.org/1999/xlink" xlink:type="simple"><person-group><name name-style="western"><surname>Nishioka</surname><given-names>T</given-names></name><name name-style="western"><surname>Suetsugu</surname><given-names>K</given-names></name><name name-style="western"><surname>Repin</surname><given-names>R</given-names></name><name name-style="western"><surname>Kitayama</surname><given-names>K</given-names></name></person-group> (<year>2018</year>) <article-title><italic><tp:taxon-name><tp:taxon-name-part taxon-name-part-type="genus">Thismia</tp:taxon-name-part><tp:taxon-name-part taxon-name-part-type="species">kinabaluensis</tp:taxon-name-part></tp:taxon-name></italic> (<tp:taxon-name><tp:taxon-name-part taxon-name-part-type="family">Thismiaceae</tp:taxon-name-part></tp:taxon-name>), a new species from Mt. Kinabalu, Sabah, Borneo.</article-title><source>Phytotaxa</source><volume>360</volume>(<issue>2</issue>): <fpage>174</fpage>–<lpage>178</lpage>. <ext-link xlink:href="10.11646/phytotaxa.360.2.10" ext-link-type="doi" xlink:type="simple">https://doi.org/10.11646/phytotaxa.360.2.10</ext-link></mixed-citation></ref><ref id="B5"><mixed-citation xmlns:xlink="http://www.w3.org/1999/xlink" xlink:type="simple"><person-group><name name-style="western"><surname>Dančák</surname><given-names>M</given-names></name><name name-style="western"><surname>Hroneš</surname><given-names>M</given-names></name><name name-style="western"><surname>Sochor</surname><given-names>M</given-names></name></person-group> (<year>2020</year>) <article-title><italic><tp:taxon-name><tp:taxon-name-part taxon-name-part-type="genus">Thismia</tp:taxon-name-part><tp:taxon-name-part taxon-name-part-type="species">ornata</tp:taxon-name-part></tp:taxon-name></italic> and <italic><tp:taxon-name><tp:taxon-name-part taxon-name-part-type="genus">T.</tp:taxon-name-part><tp:taxon-name-part taxon-name-part-type="species">coronata</tp:taxon-name-part></tp:taxon-name></italic> (<tp:taxon-name><tp:taxon-name-part taxon-name-part-type="family">Thismiaceae</tp:taxon-name-part></tp:taxon-name>), two new species from Sarawak, Borneo.</article-title><source>Willdenowia</source><volume>50</volume>(<issue>1</issue>): <fpage>65</fpage>–<lpage>76</lpage>. <ext-link xlink:href="10.3372/wi.50.50106" ext-link-type="doi" xlink:type="simple">https://doi.org/10.3372/wi.50.50106</ext-link></mixed-citation></ref><ref id="B15"><mixed-citation xmlns:xlink="http://www.w3.org/1999/xlink" xlink:type="simple"><person-group><name name-style="western"><surname>Siti-Munirah</surname><given-names>MY</given-names></name><name name-style="western"><surname>Dome</surname><given-names>N</given-names></name></person-group> (<year>2019</year>) <article-title><italic><tp:taxon-name><tp:taxon-name-part taxon-name-part-type="genus">Thismia</tp:taxon-name-part><tp:taxon-name-part taxon-name-part-type="species">domei</tp:taxon-name-part></tp:taxon-name></italic> and <italic><tp:taxon-name><tp:taxon-name-part taxon-name-part-type="genus">T.</tp:taxon-name-part><tp:taxon-name-part taxon-name-part-type="species">terengganuensis</tp:taxon-name-part></tp:taxon-name></italic> (<tp:taxon-name><tp:taxon-name-part taxon-name-part-type="family">Thismiaceae</tp:taxon-name-part></tp:taxon-name>), two new species, and <italic><tp:taxon-name><tp:taxon-name-part taxon-name-part-type="genus">T.</tp:taxon-name-part><tp:taxon-name-part taxon-name-part-type="species">javanica</tp:taxon-name-part></tp:taxon-name></italic>, a new record from Terengganu, Peninsular Malaysia.</article-title><source>PhytoKeys</source><volume>124</volume>: <fpage>123</fpage>–<lpage>137</lpage>. <ext-link xlink:href="10.3897/phytokeys.124.34728" ext-link-type="doi" xlink:type="simple">https://doi.org/10.3897/phytokeys.124.34728</ext-link></mixed-citation></ref><ref id="B21"><mixed-citation xmlns:xlink="http://www.w3.org/1999/xlink" xlink:type="simple"><person-group><name name-style="western"><surname>Siti-Munirah</surname><given-names>MY</given-names></name><name name-style="western"><surname>Hardy-Adrian</surname><given-names>C</given-names></name><name name-style="western"><surname>Mohamad-Shafiq</surname><given-names>S</given-names></name><name name-style="western"><surname>Irwan-Syah</surname><given-names>Z</given-names></name><name name-style="western"><surname>Hamidi</surname><given-names>AH</given-names></name></person-group> (<year>2024</year>) <article-title><italic><tp:taxon-name><tp:taxon-name-part taxon-name-part-type="genus">Thismia</tp:taxon-name-part><tp:taxon-name-part taxon-name-part-type="species">malayana</tp:taxon-name-part></tp:taxon-name></italic> (<tp:taxon-name><tp:taxon-name-part taxon-name-part-type="family">Thismiaceae</tp:taxon-name-part></tp:taxon-name>), a new mycoheterotrophic species from Peninsular Malaysia.</article-title><source>PhytoKeys</source><volume>242</volume>: <fpage>229</fpage>–<lpage>239</lpage>. <ext-link xlink:href="10.3897/phytokeys.242.120967" ext-link-type="doi" xlink:type="simple">https://doi.org/10.3897/phytokeys.242.120967</ext-link></mixed-citation></ref><ref id="B24"><mixed-citation xmlns:xlink="http://www.w3.org/1999/xlink" xlink:type="simple"><person-group><name name-style="western"><surname>Ya</surname><given-names>J-D</given-names></name><name name-style="western"><surname>Chen</surname><given-names>H-Y</given-names></name><name name-style="western"><surname>Zhang</surname><given-names>W</given-names></name><name name-style="western"><surname>Zhu</surname><given-names>R-B</given-names></name><name name-style="western"><surname>Cai</surname><given-names>J</given-names></name><name name-style="western"><surname>Yu</surname><given-names>W-B</given-names></name></person-group> (<year>2024</year>) <article-title>Phylogenetic and biogeographical analyses of <italic><tp:taxon-name><tp:taxon-name-part taxon-name-part-type="genus">Thismia</tp:taxon-name-part></tp:taxon-name></italic> (<tp:taxon-name><tp:taxon-name-part taxon-name-part-type="family">Thismiaceae</tp:taxon-name-part></tp:taxon-name>) support <italic><tp:taxon-name><tp:taxon-name-part taxon-name-part-type="genus">T.</tp:taxon-name-part><tp:taxon-name-part taxon-name-part-type="species">malipoensis</tp:taxon-name-part></tp:taxon-name></italic> as the eighth species in China. –.</article-title><source>Willdenowia</source><volume>54</volume>(<issue>1</issue>): <fpage>47</fpage>–<lpage>63</lpage>. <ext-link xlink:href="10.3372/wi.54.54102" ext-link-type="doi" xlink:type="simple">https://doi.org/10.3372/wi.54.54102</ext-link></mixed-citation></ref></ref-list></tp:taxon-treatment>
